# Supplementary material for: Proteasomal Processing Immune Escape Mechanisms in Platinum-Treated Advanced Bladder Cancer
Source: Genes (Basel). 2022 Feb 25;13(3):422. doi: 10.3390/genes13030422 (PMC8948673; doi:10.3390/genes13030422)
Supplement: Supplementary file 1 [file genes-13-00422-s001.zip]

Archive with 8 entries (8 files):
- FigureS1_R2.pdf
- FigureS2 R2.pdf
- TableS1.pdf
- TableS2.pdf
- TableS3.pdf
- TableS4 R2.pdf
- TableS5 R2.pdf
- TableS6 R2.pdf
